# Supplementary material for: An Overview of Clinical Manifestations of Dermatological Disorders in Intensive Care Units: What Should Intensivists Be Aware of?
Source: Diagnostics (Basel). 2023 Mar 29;13(7):1290. doi: 10.3390/diagnostics13071290 (PMC10093365; doi:10.3390/diagnostics13071290)
Supplement: Supplementary file 1 [file diagnostics-13-01290-s001.zip]

Archive with 1 entries (1 files):
- diagnostics-2203228-supplementary.pdf
